# Supplementary material for: Barriers and facilitators of adherence to low-dose aspirin during pregnancy: A co-produced systematic review and COM-B framework synthesis of qualitative evidence
Source: PLoS One. 2024 May 3;19(5):e0302720. doi: 10.1371/journal.pone.0302720 (PMC11068207; doi:10.1371/journal.pone.0302720)
Supplement: S6 File — (XLSX) [file pone.0302720.s006.xlsx]

## Sheet: Caption
Suplementary file S 6 contains data extracted from included papers and allocated to stages of adherence: Initiation, Implementation and disconinuation
First sheet for each stage contains extracted data, followed by groupping the thesams in a process of discussion with public contributors.

## Sheet: Initiation all
	Initiation
	Capability		Opportunity		Motivation
	Physical	Psychological	Physical	Social	Reflective	Automatic
Fenn et al 2019		Several of the women had extensive knowledge regarding aspirin therapy prior to their appointments, either due to doing their own research around aspirin			The women were all referred to the ante-natal clinic at 12 weeks gestation to discuss their ante-natal care plan, either because of their underlying condition or previous pregnancy and most of the women had expected this referral. Furthermore, they did not all feel this was necessary. One participant had been given information regarding diagnosis of pre-eclampsia following her previous pregnancy,…
		one women was not aware it was to reduce the risk of pre-eclampsia			“I sort of knew that already before falling pregnant cos we’d already talked about it in the pre-conception clinic anyway so I already knew …” “ … I knew exactly what was gonna happen at sort of what point cos I’d already been like pre-warned.” (ASPQUA03) “And I came in and had a chat with them, and they said that I would be counted as high risk for future pregnancies and they sort of laid out a …
		the women were not always advised on exactly how to take the medication; what formulation to take, when to take it or for how long: “I didn’t realise that I had to carry on taking it because I only got like …there was no like repeat prescription so they had just prescribed us some more.” (ASPQUA09)			Although most of the women were aware they would be in a ‘high risk’ category, some of the women said this was ‘normal’ for them. These happened to be the diabetic women and it did not appear to have a negative effect on their aspirin compliance and possibly it was a facilitating factor for them.
		Some of the women had extensive knowledge regarding aspirin therapy and were pro-active in commencing their medication prior to their first ante-natal appointment and bought their own medication over the counter throughout the pregnancy rather than contacting their General Practitioners			Many of the women felt they had received enough information regarding aspirin therapy at their initial visit. Several of the women had extensive knowledge regarding aspirin therapy prior to their appointments, either due to doing their own research around aspirin, information received following their previous pregnancy or due to their occupation: “I knew that I’d started aspirin very early and so…
		“I had done my own research. I’d looked at the kind of Green Top Guidelines and also the Royal College of Obstetric Guidelines myself, erm, and also looked at some of the studies that are out there …” (ASPQUA12)			“I don’t think it was about pre-eclampsia. I think it was because of my weight, that’s what I kind of like, it was just cos my BMI was higher and I thought that’s why I was started on aspirin, for more like, for that reason.” (ASPQUA07)
					Women were keen to avoid pre-eclampsia with its complications for reasons related either to themselves, their baby, or both, regardless of their backgrounds.
					some women deliberately avoided finding out about the side effects of aspirin and put their trust in the information they had been given
					“No one’s gonna tell you to take anything that’s gonna cause you any harm are they …?” (ASPQUA01) “I kind of trust what doctors and medical staff tell me so erm, the fact that I was told, to me, it would probably help, or not do any damage if it didn’t help, erm, that was enough for me really.”(ASPQUA06)
Shanmugalingam et al 2020		I don’t think I fully grasped how important it was to take aspirin every day. It was definitely not something I prioritized. I didn’t like taking medications in general. I feel like there was a lot towards the end. I got a little bit hysterical.” (Interview participant 1, aspirin non-adherent group, 29 yo)		This was also evident in the qualitative data in which these women elaborated on the positive impact of social media in reassuring them on the use of aspirin in pregnancy: “Speaking to other women that have been through it (preeclampsia) and that are going through it–you know finding friends who are on or who have taken aspirin in pregnancy, who are going through similar things gave me comfort in…	“My previous pregnancy was horrible because I never had that connection with my doctor. So you know, there was a difference this time, the relationship that I had with my doctor made a huge difference. They had time to listen and answer my question. I knew I was under better care. I had trust in them.” (Interview participant 3, aspirin adherent group, 34)
		“The chemist kept telling me that I should not take aspirin while I was pregnant despite my doctor's advice.	“The chemist kept telling me that I should not take aspirin while I was pregnant despite my doctor's advice.		“The chemist kept telling me that I should not take aspirin while I was pregnant despite my doctor's advice.
				“My previous pregnancy was horrible because I never had that connection with my doctor. So you know, there was a difference this time, the relationship that I had with my doctor made a huge difference. They had time to listen and answer my question. I knew I was under better care. I had trust in them.” (Interview participant 3, aspirin adherent group, 34)	I didn’t like taking medications in general. I feel like there was a lot towards the end. I got a little bit hysterical.” (Interview participant 1, aspirin non-adherent group, 29 yo)
				The importance of consistent messaging and the negative impact of inconsistent messaging between HCPs was evident through the qualitative data in which women elaborated on how to information they obtained from multiple HCPs influenced their adherence with aspirin (both positively and negatively):
				Consistent communication between the women’s HCP positively impacted their uptake of aspirin: “When I was told by the first doctor, I was still a bit sceptical and it’s only when I saw the second and third doctor, it sunk in and I thought, it must be important as they are all saying the same thing. It then made sense. It works well when doctors communicate the same thing, it gives us confidence.”…
Vestering et al 2020		Most women had limited knowledge of preeclampsia. Women who knew someone with a history of pre-eclampsia considered it a serious condition for both mother and child. However, others said they had been unaware of the severity of the complications and incidence so far		Some women expressed concerns about the lack of information they had received from their midwives about pre-eclampsia; “It surprises me, I had never seen these figures and the severity of the condition. Considering that, I feel like our midwives haven’t informed us properly.” (P21)	All women wished to receive information to personally consider the use of a polypill, including those who expressed preliminary reservations towards taking it. Moreover, it was considered important that everyone, irrespective of one’s risk of preeclampsia, should get the option to make this choice: “Not giving people a choice is worse than the possibility of worrying them by telling. If you worry…	Some participants said that they rather avoided taking ‘medication’ in general and especially during pregnancy. In this respect, aspirin ‘felt more like medication’ than calcium, as the latter was considered to be a ‘natural’ substance (Natural).
		Women preferred information to be provided in a layered fashion as they could choose themselves how much (more) detail they wanted to know.			As the polypill concept is a new intervention most women preferred a medical professional to inform them about it. Their ‘expert opinion’ was considered ‘most trustworthy’ source of information: “When you go to your midwife, you trust her to be well informed and to know what is best for you. If she advises you to take something you trust her professional judgment.” (P14)	“It’s odd, I don’t really understand why I’m having reservations. I mean I took folic acid without thinking… Maybe it’s because it feels a bit experimental still.” (P022)
		Information had to be unequivocal and was considered to be more reliable if provided by multiple sources.			In addition to information from medical professionals, women preferred to receive information from ‘renowned’ and ‘trustworthy’ websites.	“It has to be advised just like folic acid: whenever you’re pregnant it is best to take folic acid and this polypill. And then that will become general knowledge.” (P03)
					All women agreed that safety is the most crucial condition for using a polypill. Some participants expressed doubts about the (long-term) safety of – mostly – aspirin, which made them reluctant to use the pill. Others considered both substances to be harmless as they are commonly used.
					However, others felt that there were hardly any disadvantages to the use of the polypill if there were no adverse effects. Under the strict condition of it being scientifically proven to be a harmless method that could benefit their child, they had a positive stance towards the polypill concept (Beneficial).
					Many women mentioned the similarities between folic acid and the polypill. Yet, in contrast to folic acid, a polypill is still new and fairly unknown, which made some more reluctant to use it.
					Safety “I would want to know more about the side effects and other possible long-term negative effects. That would make the difference for me, if they can say that it is proven to be safe and you don’t have to worry.” (P02)
					“I still wonder what the side-effects could be. They told me you shouldn’t take any painkillers if you can avoid it. Which makes me wonder, why advice to take as little as possible painkillers and then add to such a pill.” (P12)
					Natural: “I’d rather not take anything chemical, but if it is proven to be good, I would consider it.” (P21)
					“It sounds like something that it is relatively common. In this way I can at least try to do something about it. Providing that it doesn’t cause any harm for my child, I wouldn’t mind an extra pill. But it sounds like it only benefits your baby. I think prevention is better than cure.” (P16)
					Moreover, most women trusted safety to be ensured before the pill is implemented (Safety).
					According to the women, emphasis on the resemblance could increase its familiarity and thus increase the credibility and trustworthiness of a polypill (Folic acid comparison).
					Some said that taking a pill on a daily basis would make them more aware too. The possibility of taking a preventive pill and more extensive information on symptoms gave women the sense they could actively take part in managing their pregnancy, which they thought was reassuring.
Ahmet et al 2021					Some participants expressed concerns about lack of information on the risks of LDA: “I’m not sure I would [take aspirin] during pregnancy unless the data showed that it was safe.”
Vinogradov et al 1 2021		Participants demonstrated limited knowledge about pre-eclampsia and the potential consequences of developing the condition. They discussed having and wanting to maintain an optimistic outlook about the progression of their pregnancy and held misconceptions about the potential benefits of taking aspirin as a preventative medication, which led to women having a reduced sense of necessity about taki…	Why would the pharmacies like not be willing to sell you aspirin when you’re pregnant? So, there’s some kind of, do you know what I mean? ANA 11(36 y/o, P1, BMI+ interval, 0/7)	Interviews highlighted a perceived lack of professional support and reinforcement of the importance of aspirin adherence at the most crucial times during pregnancy, such as at the start of aspirin prescription or at the time of significant events. Furthermore, some women experienced a lack of coherence between hospital and community antenatal care.	Decisions regarding aspirin were based on a very fine balance of beliefs held by women about the necessity of the medication and their concerns regarding the use of aspirin during pregnancy. Domains such as Knowledge (poor knowledge about PE), Identity (lack of identity with at risk group), Social Influence (not a social norm), Optimism (unrealistic optimism), and Reinforcement (lack of active re…	If I was given a prescription, I must have put it straight in the bin. ANA 14 (33 yo, P1, prev PE, 0/7)
		In addition to the complexities described above, the decision-making process was complicated by the restricted timeline of pregnancy, in particular the short interval between women discussing the option of aspirin prophylaxis with an obstetrician and needing to make a decision about whether to take aspirin. This was dictated by a need to start aspirin early in pregnancy (by week 16) in order for …		The midwives didn’t want to take any responsibility over that. They are quite happy to push vitamins folic acid. But whereas if you had a midwife saying this is good for your baby and I am going to push this. And your community midwives that you had built a relationship with then you might see it slightly differently and take it differently. But it was very … in my experience very much a, that’s …	So initially you’d say yeah okay then but kind of like go home you sit downright okay what am I doing I’m taking this right what does it say, what is it for, what is, what does it do. ANA 5 (41 yo, P0, BMI, 0/7)	Others implied that they had no intention to take it: 'I haven’t even got the prescription yet. I kept saying I’ll get it tomorrow. I didn’t think I need it, so I didn’t take it'. ANA 1 (31 yo, P3, BMI + Fh, 0/7)
		You don’t have time to kind of like go through it all because you don’t know what that’s going to say. So initially you’d say yeah okay then but kind of like go home you sit downright okay what am I doing I’m taking this right what does it say, what is it for, what is, what does it do. ANA 5 (41 yo, P0, BMI, 0/7)	And someone had actually wrote the same thing that I thought why pharmacies are reluctant to give aspirin to pregnant people. ANA 11 (36 y/o, P1, BMI+ interval, 0/7)	Women revealed experiencing mixed messages from health care professionals regarding aspirin intake during pregnancy and perceived it as a disagreement amongst health care professional regarding the safety of aspirin use in pregnancy. An apparent lack of agreement between health care professionals about the safety of aspirin seemed to increase women’s concerns further and contributed to women exhi…	A number of concerns were raised by participants about the effects of aspirin intake related to both maternal and fetal health.
		“I went for medical journals and checked articles, but you see that’s because I know about them ”. ANA 5		I did read a forum cos I’d Googled aspirin during pregnancy and there was a lot of mixed people. Some people were like oh yeah it’s gonna help your pregnancy you know if you’re high risk then other people were saying well actually I don’t really feel that good and I feel quite uncomfortable taking it when they say you shouldn’t be taking stuff like during your pregnancy. And someone had actually …	I think one risk I didn’t really get to grips with would be the increased risks of like in terms of haemorrhage and bleeding and stuff if you are on aspirin … But as a lay person, I can image if I take that aspirin does that mean I am going to bleed more when I have my baby. ANA 14 (33 yo, P1, prev PE, 0/7)
					I wasn’t wanting to take them in case like she got addicted … . I was concerned about heart defect or something, but I didn’t actually question it. ANA 8 (31 yo, P2, T2 DM, 4/7)
					Do you know there’s obviously some kind of risk as to why, if it was that good for you if you’re high risk why would the pharmacies like not be willing to sell you aspirin when you’re pregnant? So, there’s some kind of, do you know what I mean? ANA 11(36 y/o, P1, BMI+ interval, 0/7)
					No, cos I kind of knew that you weren’t (supposed to take it) cos it’s written on the box. So, I knew you weren’t allowed to take it. ANA 7 (23 yo, P1, prev PE, 0/7)
					I think I had good feeling that it was just never going to happen. I just didn’t think I would ever have pre-eclampsia. ANA 12 (24 y/o, P0, T2DM, 5/7)
					Experiencing a low sense of necessity to take aspirin was exacerbated by a lack of personal identification with the risk factors identified by health care professionals. This manifested in women not recognising the need to take the medication. For some women, an inability to relate to the PE-related risk factors discussed by health professionals led to strong negative reactions to being classifie…
					I wouldn’t say it’s got anything to do with your weight personally cos it can happen to anyone like the thinnest of people can have really high blood pressure and have blood clots. So, I think they put the stigma on people that are overweight. Everyone’s different. ANA 11 (36 y/o, P1, BMI+ interval, 0/7)
					For some women, this was also influenced by the fact that they regarded themselves as someone who does not easily resort to taking medicines. Even women with underlying, chronic medical conditions seemed unable to identify themselves as ‘medication takers’:I don’t like taking medicine, but I don’t even like taking paracetamol for headaches and stuff. No, it was fine I can take it I just, I don’t …
					I felt like, I felt like a pill bottle: if you shake me, I would rattle. Cause I don’t really take medication. If I have a headache, I don’t like go and take paracetamol straight away. I’d put up with it for a while before I took anything for it. ANA 8 (31 yo, P2, T2 DM, 4/7)
					Furthermore, women made a clear distinction between the benefits of taking aspirin and other preventative medicines such as folic acid and vitamin D. Vitamins were viewed by women as an essential support to a growing fetus and commonly used, whereas, aspirin was perceived as an uncommon medication to use during pregnancy with little or doubtful benefit.
					When you take your folic acid, you are taking the folic acid for the baby -you are not taking it for you … It’s drummed into you and everything you read … you are good mum if you take your vitamins sort of thing, whereas the discussion about aspirin is not, well … it didn’t feel like it was about that. It was about keeping the mum healthy and it’s the same with lots of medication. If people don’t…
Vinogradov et al 2 2021		Women expressed clear informational needs throughout their narratives. Inadequate knowledge about pre-eclampsia, aspirin and consequences of the disease prevailed amongst study participants, with some women knowing little about pre-eclampsia or confusing it with other conditions: “It is not where the placenta blocks the birth passage or something like that…” ANA 2	“And having my book that had all the information to read at different points was really helpful. Google came in really helpful because I had goggle at my finger at all point. They say not good to goggle things, but I found out much more information googling stuff than I have asking a question.” ANA 13	More of a Facebook group possibly…I think that’s really helped because they don’t know me, and I don’t have to answer but at the same time if I need help, I can ask, and I know I am going to get replies. Just because I am not a fantastically sociable person and not very good at social situations.” ANA 13	women did not consider pre-eclampsia to be a serious disease. This led to a sense of optimism and reduced their sense of necessity in medication as there were no visible consequences of not taking the medication: “I kind of thought: If I’ll get that – I’ll get that. It wasn’t a big deal“. ANA 12	Moreover, there was an overwhelming need to normalise the high-risk pregnancy and distance themselves from unwelcome medicalisation of a pregnancy, which they perceived to be a happy and normal/natural event: “No, I didn’t read about pre-eclampsia or aspirin because I didn’t want to be freaked out.” wanted to have my own experience of pregnancy without other people having to say it.” ANA 4
		They did not understand preventative nature of aspirin use in pregnancy, some participants believed that aspirin is used to control their blood pressure, or to prevent a ‘heart attack’ and as a result didn’t see a reason for taking medication because they had no symptoms of the disease. Moreover, women did not consider pre-eclampsia to be a serious disease: “I know it’s painkiller, pain relief, i…	“It doesn’t strike me in my memory that I had much written information about it (aspirin) which I think for me that would be helpful.” ANA 3 (adherence level 5/7, WB, 33 yo, P1)	“I never really got told much” ANA 10	Many women were explicit about their passive approach to seeking additional information because of desire to enjoy the pregnancy rather than worry about possible negative outcomes. Others, who disclosed that they had the ability, skills and resources to access the information, decided not to search for further information to avoid possible guilt related to the initial decision to not take aspirin…	“I am just scared of answers to be honest.” ANA 8
	There was lots and lots of waste of paper. Just what a waste of paper. I mean there is easier and better ways to give people information than piles and piles of reading. A lot people aren’t fantastic readers either. There is still people who can’t read very well. To some people it’s just a lot of scribble on paper.” ANA 2	‘’I didn’t have any symptoms of high blood pressure I think it (taking aspirin) would have probably been more reassuring for somebody who has it because you can see a distinct difference between pre-aspirin, post-aspirin.” ANA 5 (adherence level 0/5, Mixed Ethnicity, 41y, P0)	Informative videos and web-links were mentioned as an alternative to written information.	“A lot of stuff you only get a bare minimum, I was googling everything.” ANA 13	Active searching behaviours amongst this cohort were facilitated by social support or were initiated at the time of salient events and critical incidents such as antenatal bleeding or hospitalisation not necessarily related to pre-eclampsia: “This was actually a time [when I bled], I did read a forum cos I’d Googled aspirin during pregnancy.” ANA 11	“It’s not something that I would think that you would tell a pregnant woman to take.“ ANA 8
	“I found out much more information googling stuff than I have asking a question.” ANA 13	“I wasn’t worried. Look at me, I don’t have any symptoms […] I didn’t have any symptoms of high blood pressure. I think it would have probably been more reassuring for somebody who has it…” ANA 5		One participant felt that her knowledge was assumed due to her professional status and as a result she didn’t receive the same level of information as other high-risk women, thereby reducing her access to available resources: ‘’So, I found you don’t get a lot of stuff explained to you because they automatically think you know. Even though I don’t because I am not a specialist in that particular a…	Women recognised the credibility of NHS official advice: “I usually read stuff like that on the NHS website. That’s where I usually get any health information I need.” ANA 3 ‘’More so the NHS website than anything else, I wasn’t a massive fan of taking things from (x-forum) anyways cos its more opinions than experiences.” ANA 13
	“And having my book that had all the information to read at different points was really helpful. Google came in really helpful because I had goggle at my finger at all point. They say not good to goggle things, but I found out much more information googling stuff than I have asking a question.” ANA 13	Large amounts of new information delivered within a short time period made it difficult for women to understand and process information in time to be able to ask questions. A vicious cycle has emerged from a context of high informational needs when women experienced informational overload that in turn affected women’s ability to process the information provided: “You don’t have time to process th…		Active searching behaviours amongst this cohort were facilitated by social support: We searched online, we both went home and looked at what aspirin was for and what it did in pregnancy.“ ANA 3	“Some people were like: oh yeah it’s gonna help your pregnancy, if you’re high risk; then other people were saying: I feel quite uncomfortable taking it when they say you shouldn’t be taking stuff like this during your pregnancy.” ANA 11
				When women searched for information, multiple sources were used including some with a strong social influence (e.g., grand-parent advice), television series and social media forums, Google searches, NHS official website, books and scientific journals: “My mum has told us, she told me that she has to take aspirin because my mum was overweight on her pregnancy. She had 2 pregnancies after that, and…	others suggested on-line groups with professionals that could enhance knowledge and provide support.
		Women had difficulties in navigating the information, as there were numerous sources that provided contradictory advice;‘’I could take it both ways the internet does one field which is usually the case for anything medical you’ll find loads of journals for you’ll find loads of journals against both contradicting exactly what the other one is saying.” ANA 5		When women were asked to describe how would they prefer information to be delivered, some valued face-to-face discussions: ‘’Always prefer face to face ideally as a concept. It’s easier to get to know people face-to-face and really feel supported by each other.” ANA 3	Passive approaches to seeking additional information were driven by reduced reading skills, lack of identity with someone who searches, avoidance of negative emotions and desire to adhere to initial decision (intentions).
	“I went for medical journals and checked articles, but you see that’s because I know about them ”. ANA 5	Women felt that information should be delivered in an easy to understand and accessible way: “There is no point giving me something to read, yes I will read it, but you can guarantee I won’t take it in as much as I should do.“ ANA 4		“Maybe classes more classes, room of 7 or 8 pregnant mothers to like to talk about that sort of thing and everyone questions and answers by professional who knows what they are talking about. Who we can throw these questions to, we can ask them what is this, what is this means, what is pre-eclampsia, how does it affect you?” ANA 2	Another, reason for a passive information seeking behaviour is related to personal identity and habits. Some women had not searched for information even when it would have been welcomed, simply because this is not what they would normally do: “ I’m not one that researches” ANA 7
		“As a scientific person I thought I’d read it line by line, but I read the first page or so and the minute it started talking about Downs Syndrome. I was like, no, this is just going to depress me I don’t want to read it, do you see what I mean. So, I just, there’s just too many leaflets, you know, there’s just too much you get”.		More of a Facebook group possibly…I think that’s really helped because they don’t know me, and I don’t have to answer but at the same time if I need help, I can ask, and I know I am going to get replies. Just because I am not a fantastically sociable person and not very good at social situations.” ANA 13	Many women were explicit about their passive approach to seeking additional information because of desire to enjoy the pregnancy rather than worry about possible negative outcomes. This behaviour also corresponded with a coping strategy employed by several women in this study such as denial and external locus of control i.e., women could not do anything to change the course of events
		Passive approaches to seeking additional information were driven by reduced reading skills		Women perceived partners to be in need of more information and felt that they were excluded from important conversations, as partners were not always invited to attend appointments with community midwives. When asked by partners, women struggled to convey medical information to their companions, and partners left with reduced opportunity to access the health professional expertise. Inadequate inf…
		Some women lack essential skills to actively search for information or could not read the information provided.		“Because even the babies dads are interested but they don’t know who to ask.” ANA 2
		There was lots and lots of waste of paper. Just what a waste of paper. I mean there is easier and better ways to give people information than piles and piles of reading. A lot people aren’t fantastic readers either. There is still people who can’t read very well. To some people it’s just a lot of scribble on paper.” ANA 2
		Women felt that information should be delivered in an easy to understand and accessible way.
		While some women mentioned that a leaflet with aspirin-related information would be helpful, others felt they had too many leaflets and too much written information, suggesting that even women with skills and capabilities may not read available literature.
		“I went for medical journals and checked articles, but you see that’s because I know about them ”. ANA 5

## Sheet: Initiation reduction 1
	Initiation
	Capability		Opportunity		Motivation
	Physical	Psychological	Physical	Social	Reflective	Automatic
Fenn et al 2019	⏤	Knowledge Knowledge		Inadequate provision of information by HCPs	Optimism based on misconceptions about PE
					Meeting expectations (establishing intentions)
					Normalising being in high-risk (ID)
					Buying into prevention (Believes about consequences of taking aspirin)
					Not identifying with high risk (ID)
					Beliefs abotut positive consequences of taking aspirin
					Acive avoideance of further info to support intentions
					Reflective process basd on trust in medical advice
Shanmugalingam et al 2020		Being overwelmed (Memory,attention and Decision process)	Access to medication	Social comparison	Reflective process basd on trust in medical advice/ good relationships
					ID
				Raport with HCP/Trust
				Lack of coherence vs Consistent messaging
Vestering et al 2020		Knowledge		Inadequate provision of information by HCPs	Taking control	Negative emotions due to medicalisation (Emotions)
		Evaluating and processing information (Memory,attention and Decision process)			Credible resources
					Safety Safety (beliefs about consequences)
					Benefit (beliefs about Consequences)
					Contrasting and comparing Aspirin with Supplements
					Buying into prevention (Believes about consequences of taking aspirin)
Ahmet et al 2021					Safety (beliefs about consequences)
Vinogradov et al 1 2021		Knowledge	Access to medication	Inadequate provision of information by HCPs	Safety (beliefs about consequences)	Negative Emotional response
		Being overwelmed (Memory,attention and Decision process)		Lack of coherence	Taking control
				Social comparison using social networks (looking for confirmatory viewes)	Optimism
					ID
					Contrasting and comparing Aspirin with Supplements
					Benefit (beliefs about Consequences)
Vinogradov et al 2 2021		Knowledge	Access to information	Social comparison	Optimism	Negative emotions due to medicalisation (Emotions)
		Being overwelmed (Memory,attention and Decision process)		Inadequate provision of information by HCPs	Controlling intentions	Strong negatice emotional response.
		Navigating contradictory advise (Memory,attention and Decision process former cognitive skills domain)	Alternative to written information	Social support	Medical evens triggering reflective processes.
		Ability to process information		Credible resourses incorporated into peer enviroment	Critical thinking (credible resourses)
		Reading ability		Social comparison using social networks	ID
		Information should be delivered in an easy to understand and accessible way		Social comparison using social networks (looking for confirmatory viewes)	Desire to enjoy pregnancy experience (optimism)
					Beliefs about consequences (misleading)

## Sheet: Initiation reduction 2
Initiation
Capability		Opportunity		Motivation
Physical	Psychological	Physical	Social	Reflective	Automatic
	Knowledge [Fenn, Vestering, Vinogradov 1, Vinogradov 2]	Access to medication [Shanmugalingam, Vinogradov 1, Vinogradov 2]	Inadequate provision of information by HCPs [Fenn, Vestering, Vinogradov 1, Vinogradov 2]	Optimism sometimes based on misconceptions about PE and desire to enjoy pregnancy [Fenn, Vinogradov 1, Viinogadov 2]	Negative emotions due to medicalisation (Emotions) [Vestering, Vinogradov 2]
	Being overwelmed (Memory,attention and Decision process) [Shanmugalingam, Vinogradov 1, Vinograodv 2]	Alternative to written information [Vinogradov2]	Lack of coherence amongst HCP [Shanmugalingam, Vinograodv 1	Not identifying with high risk (ID) [Fenn, Vinogradov 1]	Negative Emotional response [Vinogradov 1, vinogradov 2]
	Navigating contradictory advise (Memory,attention and Decision process former cognitive skills domain) [Vinogradov 2]		Social comparison using social networks (looking for confirmatory viewes)[Vinogadov 1]	Beliefs about positive consequences of taking aspirin [Fenn]
	Evaluating and processing information (Memory,attention and Decision process) [Vestering, Vinogradov 2]		Social comparison using social networks (looking for confirmatory viewes)[Vinogradov 2]	ID/ not a medication person [Shanmugalingam, Vinogradov 1]
	Reading ability [Vinogradov 2]		Consistent messaging from HCL [Shanmugalingam]	Safety (beliefs about consequences) [Vestering, Vinograodov 1, Vinogradov 2]
	Information should be delivered in an easy to understand and accessible way [Vestering, Vinogradov 2]		Raport with HCP/Trust [Shanmugalingam,	Taking control [Vinogradov 1, Vinogradov 2]
	Knowledge [Fenn]		Social comparison unig social networks [Shanmugalingam, Vinogradov 2]	Critical thinking/ Credible resources [Vinogradov 2]
			Social Support [Vinogradov 2]	Safety (beliefs about consequences) [Vestering, Ahmet, Vinogradov 1]
			Credible resourses incorporated into peer enviroment [Vinogradov2 ]	Medical evens triggering reflective processes [Vinogradov 2]
				Contrasting and comparing Aspirin with Supplements [Vestering, Vinograodv 1]
				Acive avoideance of further info to support intentions [Fenn]
				Taking control [Vestering]
				Critical thinking/ Credible resources [Vestering]
				Reflective process basd on trust in medical advice/ good relationships [Fenn, Shanmugalingam]
				Buying into prevention (Believes about consequences of taking aspirin) [Fenn, Vestering]
				Meeting expectations (establishing intentions) [Fenn]
				Normalising being in high-risk (ID) [Fenn]

## Sheet: Implementation all
	Implementatio
	Capability		Opportunity		Motivation
	Physical	Psychological	Physical	Social	Reflective	Automatic
Fenn et al 2019	The main reasons for missing medication were linked to nausea and vomiting in the earlier stages of pregnancy, the taste of the medication: “I think there’s also been a couple of mornings, I think particularly early on when I was taking it, where I did feel quite sick in the morning and I was taking the dissolvable aspirin, and it did make me feel really queasy … I went and got some coated tablet…	Women usually had a routine for taking their medication and followed this, which confirms findings by Durham (1999), many having strategies to help them remember their medication, which included phone reminders, pill boxes: “I got a tablet box, like a daily one and like I put them in and I know if I haven’t taken them kind of thing.” (ASPQUA07); “I mean I’ve missed a couple of days, but it’s not …		At each appointment medical staff discussed medication and this may have contributed to medication compliance.	Women discussed taking the medication as part of a routine and also to protect themselves and their unborn child: “No I think because of what happened the first time, I was conscious, I knew I had to take it every day, to see if it helped so yeah, no I was fine.” (ASPQUA02)
	“I didn’t like taking it in water … it was like the after-taste of it … you know when you dissolve something you don’t, I don’t feel as though you get all of it.” “… obviously you just read on the back of the packet how you take it or the pharmacist directs you, but I actually asked the doctor if I could take it like whole.” (ASPQUA09)	The main reasons for missing medication were linked to nausea and vomiting in the earlier stages of pregnancy, the taste of the medication and generally forgetting usually due to a change in routine: “Erm, I have missed a couple of times. I tend to be fine when I’m at work cos I remember to take them when I’m at work but it’s on a weekend when I’ve got like my three year old and I’m trying to do …		Women usually had a routine for taking their medication and followed this, which confirms findings by Durham (1999), many having strategies to help them remember their medication, which included phone reminders, pill boxes and often their partners.
	Participants on long-term chronic medication reported that it was easy to comply with aspirin medication: “Every morning religiously, erm, obviously I take the thyroxine, erm, I take me Vitamin D, I’m on iron tablets, so they are just, went together.” (ASPQUA13)
Shanmugalingam et al 2020	“I had all my medications besides my diabetes medication and aspirin cause I had to take that at specific times especially at night. When I got into bed and forgot to take all my medications, I went ‘I’m not getting back out of bed. I’m exhausted. Yeah I’m in bed for the night now. I know later on I’m going to get out of bed a million times. No I’m not getting out just to take medication’.” (Inte…	“I was taking lots of other vitamins and things, so yeah, I don’t think I fully grasped how important it was to take aspirin every day. It was definitely not something I prioritized. I didn’t like taking medications in general. I feel like there was a lot towards the end. I got a little bit hysterical.” (Interview participant 1, aspirin non-adherent group, 29 yo)	“The chemist kept telling me that I should not take aspirin while I was pregnant despite my doctor's advice.	This was also evident in the qualitative data in which these women elaborated on the positive impact of social media in reassuring them on the use of aspirin in pregnancy: “Speaking to other women that have been through it (preeclampsia) and that are going through it–you know finding friends who are on or who have taken aspirin in pregnancy, who are going through similar things gave me comfort in…	Consistent communication between the women’s HCP positively impacted their uptake of aspirin: “When I was told by the first doctor, I was still a bit sceptical and it’s only when I saw the second and third doctor, it sunk in and I thought, it must be important as they are all saying the same thing. It then made sense. It works well when doctors communicate the same thing, it gives us confidence.”…
		“To be honest with you, I was taking a lot. There was a time where I was taking eight per day; that included things like Elevit, Vitamin D, my blood pressure medication and aspirin, yeah, so a lot. I had to take my diabetic medication, Aspirin, Macrolide, Folate and Vitamin D and Calcium so yeah it was hard to keep track of all of it.”(Interview participant 4, aspirin non-adherent group, 32 yo)	My doctor spent a lot of time to talk to us about it and put our mind at ease. She also called the chemist after we left.”	“The chemist kept telling me that I should not take aspirin while I was pregnant despite my doctor's advice. This made my husband and mother very concerned and they discouraged me from taking the aspirin. My husband was unhappy and came with me to my appointment to talk about this with my doctor. My doctor spent a lot of time to talk to us about it and put our mind at ease. She also called the ch…	The importance of consistent messaging and the negative impact of inconsistent messaging between HCPs was evident through the qualitative data in which women elaborated on how to information they obtained from multiple HCPs influenced their adherence with aspirin (both positively and negatively):
		“I had a reminder strategy. So usually I would take it when I brush my teeth, as a reminder. So I just made sure that they were there and when I went to brush my teeth, I would see it and take it.” (Interview participant 3, aspirin adherent group, 34 yo)		“The chemist told me that I should not take aspirin while I was pregnant despite my doctor's advice. This made my husband very concerned and discouraged me from taking the aspirin (Interview participant 1, aspirin non-adherent group, 29 yo)	“The chemist told me that I should not take aspirin while I was pregnant despite my doctor's advice. This made my husband very concerned and discouraged me from taking the aspirin (Interview participant 1, aspirin non-adherent group, 29 yo)
		“I put all my medications in my room in my drawer so I knew when I went to bed I pulled out the drawer and get all my medications out ready and yeah go to bed. I knew where all my medication was, and I had to take it.” (Interview participant 6, aspirin adherent group, 30 yo)		“I remember my doctor saying not to forget to take my medications, especially the aspirin, so actually I do recall her saying that to me and made it think it must be important for her to say that.” (Interview participant 6, aspirin adherent group, 30 yo)	“I remember my doctor saying not to forget to take my medications, especially the aspirin, so actually I do recall her saying that to me and made it think it must be important for her to say that.” (Interview participant 6, aspirin adherent group, 30 yo)
					“The chemist kept telling me that I should not take aspirin while I was pregnant despite my doctor's advice. (Interview participant 6, aspirin adherent group,30 yo)
Vestering et al 2020
Ahmet et al 2021
Vinogradov et al 1 2021	I was getting too tired and I was just going to bed and forgetting. ANA 6 (29 y/o, P1, prev PE + Fh, 3/7)	Poor memory and attention seemed to form another major barrier to unintentional non-adherence. Women felt that their ability to focus during pregnancy was affected, referring to this as ‘pregnancy fog’. Women suggested that lack of habit, forgetfulness, physical and cognitive overload were the main reasons for missing their medication, while lack of symptoms of the disease and consequently no sen…	A very prominent environmental barrier, reported in most of the interviews, related to access to medication itself. Having no medication to hand may be one of the key factors in unintentional non-adherence, as no matter how determined women are, if they have no access to medication, they are unable to take it. This occurred because of challenges in obtaining a prescription or collecting medicatio…	He (partner) went out to Asda and brought a medicine box and he used it every Sunday and fill it up so that everything was in for the days and times that I needed it. ANA 12 (24 y/o, P0, T2DM, 5/7).	Many women lack regular medication taking experience as they have either not taken regular medicines before or never mastered this skill and had low beliefs about their capabilities to do so: I always found taking medication quite difficult. ANA 13 (24 yo, P0, BMI, 5/7
	So, it wasn’t a major obstacle, do you know what I mean it wasn’t a hindrance to have aspirin cos I was already taking my vitamin D, so it was just an extra thing to take. ANA 11 (36 y/o, P1, BMI, interval, 0/7)	I think, perhaps, I am not in very much in the habit of taking things. So sometimes a day would go past and I would realise I hadn’t taken it. It was just that the day had gone pas and in all its business and general kind of chaos, sometimes, with my eldest and I just hadn’t got to the point where I did manage to take it. Perhaps simply because I am not in a habit of taking it [ …] no symptoms wo…	Environmental barriers within the hospital context meant that some women left the hospital without medication and were unable to obtain it until their next hospital visit, usually 8 weeks later.		no symptoms would arise if I didn’t take it, kind of thing. Forgetting it didn’t lead to any incidents kind of … or symptoms I suppose, which would make you to have the medicine. ANA 3 (33yo. P0, PE, SGA, 4/7)	I think, perhaps, I am not in very much in the habit of taking things
	TDF domains Skills and Behaviour regulation seemed to facilitate adherence behaviours amongst some of the women with unintentional non-adherence. Women who had previously taken prenatal vitamins or oral contraceptive pills found the skills associated with taking those transferable and useful in taking aspirin.	In addition to developing a routine, some women also used reminders, calendars and pill boxes to support adherence and establish new routines/habits, reducing unintentional non-adherence.	Some women continued to face this challenge as they struggled to replenish medication through repeat prescription or by getting it from the pharmacy: Yeah, I got the prescription on the day I had my 12 weeks scan and I took it to the pharmacy and they said it wouldn’t be available until the next day and at that point I lived in xxx and I didn’t have any way to get there and I never ended up picki…		I am not really a tablet person. ANA 10 (24 yo, P1, Prev PE + BMI, 0/7)
	So, it wasn’t a major obstacle, do you know what I mean it wasn’t a hindrance to have aspirin cos I was already taking my vitamin D, so it was just an extra thing to take. ANA 11 (36 y/o, P1, BMI, interval, 0/7)		Replenishing medication) it was really difficult. I took it to the doctors, but they didn’t put it on the prescription, so I then I had to ring up my hospital too and get my medication cos the doctors didn’t have it on their system. This happened a couple of times to be honest and I did go without medication for a few days because like it was so much of a hassle to try and get it … . ANA 8 (31 yo…		I’m no good at taking tablets even the folic acid tablets and stuff I didn’t really take them. Yeah, I think I’m just generally bad at taking tablets [… ] I would give it a go but I would probably be the same … ANA 7 (23 yo, P1, prev PE, 0/7)
			I just went to the GP’s and told them that I had ran out and asked them if I could have some more on a repeat prescription and they told us I couldn’t because I was pregnant […] No, cos I kind of knew that you weren’t (supposed to take it) cos it’s written on the box. So, I knew you weren’t allowed to take it. ANA 7 (23 yo, P1, prev PE, 0/7)		Do you know there’s obviously some kind of risk as to why, if it was that good for you if you’re high risk why would the pharmacies like not be willing to sell you aspirin when you’re pregnant?
Vinogradov et al 2 2021					‘’I didn’t have any symptoms of high blood pressure I think it (taking aspirin) would have probably been more reassuring for somebody who has it because you can see a distinct difference between pre-aspirin, post-aspirin.”

## Sheet: Implementation reduction 1
	Implementatio
	Capability		Opportunity		Motivation
	Physical	Psychological	Physical	Social	Reflective	Automatic
Fenn et al 2019	Nausea and vomiting	Behavioural regulations		Support from HCP	Buying the idea of prevention/ Goal
	taste	Memory, Attention and decision making/Being overwhelmed		Support from partners
	Physically groupping all the rest of medication
Shanmugalingam et al 2020	Pregnancy related physical tiredness	Memory, Attention and decision making/Being overwhelmed	Access to medication	Reassurace via social networks	Consisitent communication
				Support from a partner
				Support by HCP
				Whider family influence
		Memory, Attention and decision making/Being overwhelmed		Availability of resourses within HC system	Consisitent communication
		Behavioural regulations			Conflicting messaging
				“I remember my doctor saying not to forget to take my medications, especially the aspirin, so actually I do recall her saying that to me and made it think it must be important for her to say that.” (Interview participant 6, aspirin adherent group, 30 yo)	Reinforcement
Vestering et al 2020
Ahmet et al 2021
Vinogradov et al 1 2021	Pregnancy related physical tiredness	Memory, Attention and decision making/Being overwhelmed	Access to medication	Support from partners	Believes about capabilities
	Physically groupping all the rest of medication	Behavioural regulations	Access to medication		Not buying the idea of prevention
		Behavioural regulations	Access to medication		Believes about capabilities
			Access to medication		Believes about capabilities
			Access to medication
Vinogradov et al 2 2021

## Sheet: Implementation reduction 2
Implementatio
Capability		Opportunity		Motivation
Physical	Psychological	Physical	Social	Reflective	Automatic
Pregnancy related nausea and vomiting [Fenn]	Memory, Attention and decision making/Being overwhelmed [Fenn, Shanmugalingam, Vinogradov 1]	Access to medication [Shanmugalingam, Vinogradov 1)	Whider family influence [Shanmugalingam]	Conflicting messaging [Shanmugalingam
Taste [Fenn]	Behavioural regulations [Vinogradov 1]		Support from HCP [Fenn, Shanmugalingam]	Believes about capabilities [Vinogradov 1
Pregnancy related physical tiredness [Shanmugalingam, Vinogradov 1]	Behavioural regulations [Fenn, Shanmugalingam, Vinogradov 1]		Support from partners [Fenn, Shanmugalingam, Vinogradov 1]	Not buying the idea of prevention [Vinogradov 1
Physically groupping all the rest of medication [Fenn, Vinogadov 1]			Reassurace via social networks [Shanmugalingam]	Buying the idea of prevention/ Goal [Fenn]
			Availability of resourses within HC system [Shanmugalingam]	Consisitent communication [Shanmugalingam
				Reinforcement by HCP [Shanmugalingam

## Sheet: Discontinuation all
	Discontinuation
	Capability		Opportunity		Motivation
	Physical	Psychological	Physical	Social	Reflective	Automatic
Fenn et al 2019
Shanmugalingam et al 2020
Vestering et al 2020
Ahmet et al 2021
Vinogradov et al 1 2021	Critical incidents were often responsible for women discontinuing aspirin, creating a novel state of intentional non-adherence or reducing the levels of motivation to adhere. Events such as a change in their medical condition, significant social issue such as housing problems and loss of a family member were coded as critical incidents affecting adherence.	Critical incidents were often responsible for women discontinuing aspirin, creating a novel state of intentional non-adherence or reducing the levels of motivation to adhere. Events such as a change in their medical condition, significant social issue such as housing problems and loss of a family member were coded as critical incidents affecting adherence.	I think the worst things that could happen, we also had to move out of our flat … ANA 13 (24 yo, P0, BMI, 5/7)	I lost my sister when I was 8 weeks pregnant and that was a very strange one because none of my family knew, so dealing with that was a bit intense. I think the worst things that could happen, we also had to move out of our flat … ANA 13 (24 yo, P0, BMI, 5/7)	But it was I think when I got there (to the hospital) and it was the bleed, it (aspirin) wasn’t the first thing that came to my mind. It was when they started asking me questions about what I take, what I was doing, you know … you kind of like go back and go; right, okay, I was asleep, so there’s nothing there … What do I take? They’re like: aspirin, why do you take aspirin? And I told them. And …
				In instances related to a change in medical condition, some women in this cohort proactively sought additional information related to use of aspirin, and although we found no apparent evidence of reinforcement of adherence to aspirin from health care professionals, there was evidence of unconditional support from relatives, irrespective of womens’ decision about whether to take aspirin or not: … …
Vinogradov et al 2 2021

## Sheet: Discontinuation Reduction
Discontinuation
Capability		Opportunity		Motivation
Physical	Psychological	Physical	Social	Reflective	Automatic
Medical condition preventing form taking medicine	Cognitive priorities (berivement)	Housing as a priority	Lack of social support	Reflective thinking triggered due to critical event
			No reinforcement form HCP
			Unconditional support
			Unconditional support
